# Supplementary material for: Composition of the Gut Microbiota in Older Adults Residing in a Nursing Home and Its Association with Dementia
Source: Nutrients. 2026 Feb 2;18(3):505. doi: 10.3390/nu18030505 (PMC12899124; doi:10.3390/nu18030505)
Supplement: Supplementary file 1 [file nutrients-18-00505-s001.zip]

Archive with 8 entries (7 files):
- nutrients-4084277-supplementary/
- nutrients-4084277-supplementary/Legends of Supplementary Material.docx
- nutrients-4084277-supplementary/Table S1.docx
- nutrients-4084277-supplementary/Table S2.xlsx
- nutrients-4084277-supplementary/Table S3.docx
- nutrients-4084277-supplementary/Table S4.docx
- nutrients-4084277-supplementary/Table S5.xlsx
- nutrients-4084277-supplementary/Table S6.docx
