# Supplementary material for: Composition of the Gut Microbiota in Older Adults Residing in a Nursing Home and Its Association with Dementia
Source: Nutrients. 2026 Feb 2;18(3):505. doi: 10.3390/nu18030505 (PMC12899124; doi:10.3390/nu18030505)
Supplement: Supplementary file 1 [file nutrients-18-00505-s001.zip › nutrients-4084277-supplementary/Table S2.xlsx]

## Sheet: Table4_edgeR_SignificantTaxa_FD
ASV	logFC	logCPM	LR	PValue	FDR	Phylum	Class	Order	Family	Genus	Species	Phylum_clean
fb7a1c0b3625f00ee42dbfcbaa001f12	11.039	12.8573	64.4848	9.72787e-16	8.67726e-13	Firmicutes	Negativicutes	Acidaminococcales	Acidaminococcaceae	Phascolarctobacterium		Firmicutes
7cd4efa29b942711d9a324e442bd9268	11.4342	10.3837	43.2751	4.75601e-11	1.57677e-08	Firmicutes	Clostridia	Lachnospirales	Lachnospiraceae	Lachnoclostridium		Firmicutes
84d5b4caf97aa015e10e7cc6e8784be7	8.66155	9.87105	43.0621	5.30304e-11	1.57677e-08	Firmicutes	Clostridia	Oscillospirales	Ruminococcaceae	Incertae_Sedis		Firmicutes
9be8e4d4919ec569eb355cb676c02eef	8.66289	9.44223	31.2632	2.25307e-08	5.02435e-06	Firmicutes	Clostridia	Oscillospirales	Oscillospiraceae	Flavonifractor		Firmicutes
1fbb6683c9c6aaa6ce2687a4ad76c639	12.3454	12.9156	29.1161	6.81689e-08	1.21613e-05	Firmicutes	Negativicutes	Veillonellales-Selenomonadales	Veillonellaceae	Megasphaera	Megasphaera_massiliensis	Firmicutes
5bd72dc839fc73528c45596ca62b77f8	8.04573	10.317	24.8748	6.11757e-07	9.09479e-05	Firmicutes	Clostridia	Lachnospirales	Lachnospiraceae	Eisenbergiella		Firmicutes
160f59b8faeb72b39cf724fab5055cf2	12.1213	13.5752	23.215	1.44862e-06	0.000184595	Firmicutes	Negativicutes	Veillonellales-Selenomonadales	Veillonellaceae	Megasphaera	Megasphaera_massiliensis	Firmicutes
224d266b147588a000917723c0268775	6.40306	13.609	22.8106	1.78777e-06	0.000199337	Bacteroidota	Bacteroidia	Bacteroidales	Rikenellaceae	Alistipes	Alistipes_onderdonkii	Bacteroidota
3a3d4a6c3adbc15db31a2243014c1c22	10.5209	7.21507	22.4295	2.18003e-06	0.000216065	Firmicutes	Clostridia	Lachnospirales	Lachnospiraceae			Firmicutes
3359b72af1fdf95d62d519f2c6af65b1	8.34852	8.05083	21.6253	3.31454e-06	0.000268779	Firmicutes	Clostridia	Oscillospirales	Ruminococcaceae	uncultured	uncultured_Ruminococcus	Firmicutes
4394468b49611f78b96b64d72449fab5	11.2429	10.1988	21.7182	3.15786e-06	0.000268779	Firmicutes	Bacilli	Lactobacillales	Lactobacillaceae	Lactobacillus	Enterococcus_faecium	Firmicutes
e8ffa3713e327f6b85f9d4f90dea4997	11.2888	11.9035	20.7679	5.18446e-06	0.000385378	Firmicutes	Negativicutes	Veillonellales-Selenomonadales	Veillonellaceae	Megasphaera	Megasphaera_massiliensis	Firmicutes
09ad3f07c79e7bbc78206689dc55492d	5.10632	10.5688	20.469	6.06043e-06	0.000415839	Firmicutes	Clostridia	Oscillospirales	Oscillospiraceae	Oscillibacter	gut_metagenome	Firmicutes
1be056df24adf7cb822973304d601c8c	8.19593	7.89855	19.4253	1.04613e-05	0.000622098	Firmicutes	Clostridia	Lachnospirales	Lachnospiraceae	Anaerostipes		Firmicutes
bb35a35e317aeaf3cdd5bef973af2498	6.16599	13.7848	19.4373	1.03958e-05	0.000622098	Firmicutes	Clostridia	Lachnospirales	Lachnospiraceae	[Ruminococcus]_torques_group	Ruminococcus_torques	Firmicutes
d1cf1d11d3e2b5a8fe82b718b6fadc2d	6.96559	8.07278	18.2726	1.91441e-05	0.00106728	Firmicutes	Clostridia	Oscillospirales	Oscillospiraceae	uncultured	Intestinimonas_sp.	Firmicutes
202938f6ff9392b6e167b20b956d9ed1	8.87939	11.2913	17.8316	2.41337e-05	0.00126631	Firmicutes	Clostridia	Lachnospirales	Lachnospiraceae	[Eubacterium]_eligens_group	human_gut	Firmicutes
227150a66a20144052651a21613100be	8.0468	11.7633	17.5871	2.74442e-05	0.00128843	Firmicutes	Negativicutes	Acidaminococcales	Acidaminococcaceae	Acidaminococcus	Acidaminococcus_intestini	Firmicutes
b1a448dc7412d506e18461362944ecf8	7.89134	6.82121	17.6854	2.6062e-05	0.00128843	Firmicutes	Clostridia	Oscillospirales	Ethanoligenenaceae	Acetanaerobacterium	uncultured_rumen	Firmicutes
cd2394e8a1f7078eb2bc6d9793222df5	5.51655	6.64595	17.3842	3.05351e-05	0.00136186	Firmicutes	Clostridia	Christensenellales	Christensenellaceae	Christensenellaceae_R-7_group	uncultured_Clostridium	Firmicutes
1fb6da3053c51de1ce8b5b8d754bbd6c	8.34977	8.23322	17.2378	3.29807e-05	0.0014009	Firmicutes	Bacilli	Erysipelotrichales	Erysipelotrichaceae	Holdemania	Holdemania_filiformis	Firmicutes
78c2b8e06a58a133919d9e5fd0cd2da1	9.31582	9.1394	16.5757	4.67458e-05	0.00189533	Firmicutes	Clostridia	Lachnospirales	Lachnospiraceae	Hungatella		Firmicutes
48b2e769eff17ea8a66ecbc5e5b79f54	11.6361	12.0931	16.2514	5.54693e-05	0.00215124	Firmicutes	Negativicutes	Veillonellales-Selenomonadales	Veillonellaceae	Megasphaera	Megasphaera_massiliensis	Firmicutes
ceaec4b3e38be8caaaf3ba52277fc320	16.4613	12.313	15.1454	9.95384e-05	0.00369951	Proteobacteria	Gammaproteobacteria	Enterobacterales	Pectobacteriaceae	Dickeya	Dickeya_phage	Proteobacteria
0246885cf7157b74ba80daf1b827b996	9.77916	11.0351	14.859	0.000115851	0.00413358	Bacteroidota	Bacteroidia	Bacteroidales	Bacteroidaceae	Bacteroides		Bacteroidota
1fbb88a9c97db1919c38f0027fc4ccbd	8.35771	6.82933	14.043	0.000178678	0.00609862	Firmicutes	Clostridia	Lachnospirales	Lachnospiraceae	Anaerostignum		Firmicutes
2ab424bb8819d10f58e3059611aeb88c	7.88452	8.70374	13.9817	0.000184599	0.00609862	Firmicutes	Clostridia	Lachnospirales	Lachnospiraceae	Lachnoclostridium		Firmicutes
0e7d3e385205938a3696d376c04a870a	6.0054	8.2224	13.5455	0.000232844	0.00741776	Firmicutes	Clostridia	Oscillospirales	Ruminococcaceae	Anaerotruncus	Anaerotruncus_colihominis	Firmicutes
42ca8b20049c4f5817825f5eabd2ec00	8.36881	7.73045	13.3778	0.000254624	0.00783187	Firmicutes	Clostridia	Oscillospirales	Butyricicoccaceae	Butyricicoccus		Firmicutes
ffb3bf7b7c32855e8d622314660e1a37	8.23934	8.39776	13.296	0.000265966	0.00790806	Firmicutes	Clostridia	Oscillospirales	Oscillospiraceae	Colidextribacter	gut_metagenome	Firmicutes
572be56789b840dc21f0dfad380396b3	6.78198	9.85768	13.1782	0.000283228	0.00814967	Bacteroidota	Bacteroidia	Bacteroidales	Bacteroidaceae	Bacteroides	Bacteroides_caccae	Bacteroidota
8f1c32972055e8763c9b8c360f2bf17f	3.24442	6.27208	12.9868	0.000313694	0.00874423	Firmicutes	Clostridia	Oscillospirales	Oscillospiraceae	Colidextribacter		Firmicutes
9aba3a5b9169e40bf289f02c2fe9af4e	10.6875	10.2855	11.9454	0.000547811	0.0148075	Firmicutes	Clostridia	Oscillospirales	[Eubacterium]_coprostanoligenes_group	[Eubacterium]_coprostanoligenes_group	unidentified	Firmicutes
3963890db4dddea7f233911bc8a6a079	7.16791	6.40007	11.7765	0.000599841	0.015737	Firmicutes	Clostridia	Oscillospirales	Ruminococcaceae			Firmicutes
d6fb5a6d274b2864d58729b26b6573e5	-10.2677	9.24489	11.4614	0.000710581	0.0181097	Firmicutes	Clostridia	Clostridia_UCG-014	Clostridia_UCG-014	Clostridia_UCG-014		Firmicutes
b2df62de0d34ed8454854a1153cc90b8	6.67177	8.69638	10.9675	0.000927216	0.0217652	Firmicutes	Clostridia	Lachnospirales	Lachnospiraceae	GCA-900066755	uncultured_Clostridium	Firmicutes
b52cd8c186d511e8e4bad72d8bfbf0ed	5.60334	9.75017	11.0237	0.000899566	0.0217652	Firmicutes	Bacilli	Erysipelotrichales	Erysipelatoclostridiaceae	Candidatus_Stoquefichus		Firmicutes
d16a4faef202f2f76497bdd5a6f454b7	5.54621	7.80236	11.0089	0.000906733	0.0217652	Firmicutes	Clostridia	Oscillospirales	uncultured	uncultured	metagenome	Firmicutes
a8eb3e86e896febff5f3e223f84ba94b	5.45493	11.8231	10.7712	0.00103093	0.0235793	Bacteroidota	Bacteroidia	Bacteroidales	Tannerellaceae			Bacteroidota
b24ef5fe8c1ad555a6db6fb7800398d1	0.0530108	6.988	10.5334	0.00117239	0.0261444	Bacteroidota	Bacteroidia	Bacteroidales	Bacteroidaceae	Bacteroides		Bacteroidota
b16c17d0d223b2b703fc8c25e569b1ed	6.39608	10.9498	10.4356	0.00123611	0.026893	Desulfobacterota	Desulfovibrionia	Desulfovibrionales	Desulfovibrionaceae	Desulfovibrio		Desulfobacterota
0b9d6ae30698fe3144a187eaaafdaef8	6.39846	9.73137	10.2661	0.00135496	0.0287768	Desulfobacterota	Desulfovibrionia	Desulfovibrionales	Desulfovibrionaceae	Bilophila	bacterium_NLAE-zl-H528	Desulfobacterota
44eb0262f5c463be2c6712d0ad198a44	7.65656	6.64087	9.95408	0.00160493	0.033293	Firmicutes	Clostridia	Oscillospirales	[Clostridium]_methylpentosum_group	[Clostridium]_methylpentosum_group	Ruminococcus_sp.	Firmicutes
2eb71106a7b09514477ef053be9a6747	9.3187	9.73423	9.54568	0.00200421	0.0402719	Firmicutes	Clostridia	Lachnospirales	Lachnospiraceae	Blautia	Blautia_luti	Firmicutes
5859efabe044b513d29a3e998263800d	9.42813	7.46935	9.50563	0.00204842	0.0402719	Firmicutes	Clostridia	Lachnospirales	Lachnospiraceae	Anaerostipes		Firmicutes
8d4dca0e1ab2475b5c5d37bcb46aee5c	6.19702	7.56607	9.48039	0.0020768	0.0402719	Firmicutes	Clostridia	Oscillospirales				Firmicutes
d4d386b7d01baf327f6b43aa568cb9e7	6.70931	12.8452	9.36059	0.002217	0.0412485	Bacteroidota	Bacteroidia	Bacteroidales	Bacteroidaceae	Bacteroides		Bacteroidota
f3ac78d8191fa0031fb41a4302d74c05	7.81912	8.5129	9.35841	0.00221965	0.0412485	Firmicutes	Clostridia	Peptostreptococcales-Tissierellales	Anaerovoracaceae	[Eubacterium]_brachy_group	uncultured_Eubacteriaceae	Firmicutes
c55b486b00eb7dd2bd960c38c024d1d1	-2.97142	6.64071	9.28405	0.00231158	0.0420802	Firmicutes	Clostridia	Lachnospirales	Lachnospiraceae	Blautia_A_141781		Firmicutes
9352e570a182123f48d92df829d0fcf0	-14.668	10.6552	8.95049	0.00277395	0.0491779	Firmicutes	Bacilli	Erysipelotrichales	Erysipelatoclostridiaceae	Catenibacterium	uncultured_Catenibacterium	Firmicutes
e61ddce12d1e1a1a2588530087b9e2a2	8.20715	9.32155	8.92578	0.00281174	0.0491779	Firmicutes	Bacilli	Erysipelotrichales	Erysipelotrichaceae	Faecalitalea	Longicatena_caecimuris	Firmicutes
