# Supplementary material for: Composition of the Gut Microbiota in Older Adults Residing in a Nursing Home and Its Association with Dementia
Source: Nutrients. 2026 Feb 2;18(3):505. doi: 10.3390/nu18030505 (PMC12899124; doi:10.3390/nu18030505)
Supplement: Supplementary file 1 [file nutrients-18-00505-s001.zip › nutrients-4084277-supplementary/Table S5.xlsx]

## Sheet: Table4_edgeR_SignificantTaxa_FD
ASV	logFC	logCPM	LR	PValue	FDR	Phylum	Class	Order	Family	Genus	Species	Phylum_clean
606a376eebbbd07e8cc0240eed23e4ba	1.31942	6.38495	43.7717	3.69002e-11	1.82472e-08	Firmicutes	Clostridia	Lachnospirales	Lachnospiraceae	g__[Eubacterium]_fissicatena_group	s__Faecalicatena_fissicatena	Firmicutes
659a8b27ae8b4ebbf501701f7ec608dc	-2.18896	8.92893	43.8083	3.62159e-11	1.82472e-08	Actinobacteriota	Actinobacteria	Bifidobacteriales	Bifidobacteriaceae	g__Bifidobacterium		Actinobacteriota
04be702b895fe5ed0568344daf564276	3.28987	9.16085	41.2875	1.31408e-10	4.33207e-08	Firmicutes	Bacilli	Staphylococcales	Staphylococcaceae	g__Staphylococcus	s__Staphylococcus_carnosus	Firmicutes
2f97492ef9c9571e2e76166dde9d64eb	-4.12701	6.78271	39.7661	2.86265e-10	5.66231e-08	Firmicutes	Bacilli	Staphylococcales	Gemellaceae	g__Gemella		Firmicutes
4ea6556a5bebdb8f0f04de6ce86c8196	1.94962	6.3358	39.9643	2.58641e-10	5.66231e-08	Firmicutes	Clostridia	Peptococcales	Peptococcaceae	g__uncultured		Firmicutes
1879539fb7a51cecf49d17ad4c1489c4	1.25281	6.41662	34.6796	3.88681e-09	5.57434e-07	Firmicutes	Clostridia	Christensenellales	Christensenellaceae	g__Christensenellaceae_R-7_group	s__uncultured_soil	Firmicutes
b08a6aa3f972c4130d14236dc7b45a8e	-1.62107	6.09918	34.6505	3.94544e-09	5.57434e-07	Firmicutes	Clostridia	Christensenellales	Christensenellaceae	g__Christensenellaceae_R-7_group	s__human_gut	Firmicutes
57f25e6d4475cdab6d10b402e3391cc9	3.90762	10.7303	29.7431	4.9325e-08	5.62109e-06	Proteobacteria	Gammaproteobacteria	Enterobacterales				Proteobacteria
f684347f6c1a5dcf941c4c17be9dfb8d	-4.20897	8.31114	29.6726	5.11525e-08	5.62109e-06	Proteobacteria	Gammaproteobacteria	Burkholderiales	Sutterellaceae	g__Sutterella		Proteobacteria
53c506a234aae1f1fc29af549c2208c0	-3.81616	9.72766	29.1948	6.54531e-08	6.47331e-06	Firmicutes	Clostridia	Oscillospirales	[Eubacterium]_coprostanoligenes_group	g__[Eubacterium]_coprostanoligenes_group	s__gut_metagenome	Firmicutes
892a20bbdc3ce599dc0c5d9f0866c352	-1.91716	10.2358	25.3635	4.74821e-07	4.26907e-05	Firmicutes	Bacilli	Lactobacillales	Enterococcaceae	g__Enterococcus		Firmicutes
26547c96837ae7efcfa67fca0cc71140	2.67961	10.153	22.5803	2.01536e-06	0.00014603	Bacteroidota	Bacteroidia	Bacteroidales	Bacteroidaceae	g__Bacteroides		Bacteroidota
444676eaaadb68789db3aa8a4cdf0d4c	1.59477	6.16086	22.7523	1.84281e-06	0.00014603	Firmicutes	Clostridia	Oscillospirales	Oscillospiraceae			Firmicutes
f19e22102b5abe52360736ad71c055e2	-1.71219	7.33086	22.5316	2.06715e-06	0.00014603	Firmicutes	Clostridia	Oscillospirales	UCG-010	g__UCG-010	s__metagenome	Firmicutes
0bb47f6e088c63eec1cf288aebc80ab3	-0.525169	10.2602	22.0049	2.71955e-06	0.000168102	Firmicutes	Bacilli	Lactobacillales	Lactobacillaceae	g__Lactobacillus		Firmicutes
f674778ad4f6d705a269ff2985b23f5e	0.80339	9.60117	22.0049	2.71955e-06	0.000168102	Bacteroidota	Bacteroidia	Bacteroidales	Barnesiellaceae	g__Barnesiella		Bacteroidota
6ddbfda8d7090aade7e35d9f5241f9a6	0.997239	6.32934	20.3701	6.38177e-06	0.000371269	Firmicutes	Clostridia	Eubacteriales	Anaerofustaceae	g__Anaerofustis	s__Anaerofustis_sp.	Firmicutes
3a2e84529949060743db3e340cfee803	-0.349556	6.85321	19.7362	8.89021e-06	0.000462759	Firmicutes	Clostridia	Lachnospirales	Lachnospiraceae			Firmicutes
5aecb0dcd795d02e86bcba635e71f356	0.182244	6.6479	19.7362	8.89021e-06	0.000462759	Bacteroidota	Bacteroidia	Bacteroidales	Marinifilaceae	g__Butyricimonas	s__Butyricimonas_paravirosa	Bacteroidota
ae80ee1968a868df26cebfe372f0612d	-2.23159	6.78714	19.0804	1.25327e-05	0.000619742	Firmicutes	Bacilli	Lactobacillales	Streptococcaceae	g__Streptococcus	s__Streptococcus_pneumoniae	Firmicutes
77c6095e07a9d63f43cd08703ed630e3	1.40147	6.19649	18.96	1.33486e-05	0.000628657	Firmicutes	Clostridia					Firmicutes
e2f2cdeaffe701a45152a9e944952831	2.41438	6.53485	17.4576	2.93785e-05	0.0013207	Proteobacteria	Gammaproteobacteria	Burkholderiales	Oxalobacteraceae			Proteobacteria
be98d8ff969d6a63f02a1689d8b0ba87	-4.21358	10.3189	17.3595	3.09347e-05	0.00133019	Firmicutes	Bacilli	Lactobacillales	Lactobacillaceae	g__Lactobacillus		Firmicutes
63d8e9a325af7493fef548aa059f93a9	-2.00673	8.65625	16.928	3.88248e-05	0.00159757	Firmicutes	Clostridia	Lachnospirales	Lachnospiraceae	g__[Eubacterium]_xylanophilum_group	s__uncultured_organism	Firmicutes
ec6c9233b72090035eb87c6ff39a84a7	-1.87431	9.35509	16.8533	4.03835e-05	0.00159757	Bacteroidota	Bacteroidia	Bacteroidales	Bacteroidaceae	g__Bacteroides	s__Bacteroides_coprocola	Bacteroidota
ede2214a6e1f6b50efcdc481bb94b3d6	-3.94993	9.09612	15.7924	7.06858e-05	0.00268878	Firmicutes	Clostridia	Lachnospirales	Lachnospiraceae	g__Anaerostipes		Firmicutes
b1f914aca311f8af324b2eda493cda68	-0.640638	10.4527	15.5942	7.8497e-05	0.00287532	Firmicutes	Clostridia	Oscillospirales	Ruminococcaceae			Firmicutes
1f2dda5d2f361fc8d646e55a515ae1e4	-1.38105	9.63937	15.1059	0.000101645	0.00359026	Firmicutes	Clostridia	Oscillospirales	Oscillospiraceae	g__UCG-005	s__wallaby_gut	Firmicutes
5046c7454036dca9dca5d43accdb843d	4.62472	8.27647	14.9111	0.000112699	0.00376152	Euryarchaeota	Methanobacteria	Methanobacteriales	Methanobacteriaceae	g__Methanobrevibacter	s__Methanobrevibacter_smithii	Euryarchaeota
5eb6a4e68f0cd897ad859241dc3db15b	1.18325	8.15938	14.8878	0.000114101	0.00376152	Firmicutes	Clostridia	Lachnospirales	Lachnospiraceae	g__Lachnospiraceae_UCG-001	s__metagenome	Firmicutes
bf79b8989b37e5e43ec8be0c20563563	-6.69117	12.3482	14.2956	0.000156232	0.00498431	Firmicutes	Clostridia	Oscillospirales	Ruminococcaceae	g__Faecalibacterium		Firmicutes
ae59b18805588c52c18b8c0510bb378a	2.05254	6.56477	14.127	0.000170873	0.00528105	Firmicutes	Clostridia	Christensenellales	Christensenellaceae	g__Christensenellaceae_R-7_group		Firmicutes
8a63dd1a529dcf654f21d4d5d6d0b481	-1.59818	6.0463	13.9714	0.000185613	0.00556276	Firmicutes	Clostridia	Oscillospirales				Firmicutes
db270819936096be07cf1d108b6e9b71	-1.03497	7.59153	13.6146	0.000224431	0.0065283	Firmicutes	Clostridia	Peptococcales	Peptococcaceae	g__Peptococcus	s__uncultured_organism	Firmicutes
07eb069b663866c4823716070ca0e79b	-1.23047	7.50854	12.9916	0.000312886	0.00884128	Firmicutes	Clostridia	Oscillospirales	Ruminococcaceae			Firmicutes
1439568698e8d512f03c5eaa3a3dfe0b	-0.486017	6.65059	12.7642	0.000353315	0.00970635	Firmicutes	Clostridia	Peptostreptococcales-Tissierellales	Peptostreptococcales-Tissierellales	g__Peptoniphilus		Firmicutes
52674445f36127e1e8d7d7dd1a899889	0.0865666	6.53978	11.3833	0.000741078	0.0198088	Firmicutes	Clostridia	Lachnospirales				Firmicutes
7440aa816171ce9e81d9b67d2dda61c6	0.489749	12.0793	11.1871	0.000823669	0.0214371	Bacteroidota	Bacteroidia	Bacteroidales	Bacteroidaceae	g__Bacteroides		Bacteroidota
a9cc74415d7101475501b5e6ebafcdb0	-1.31006	8.82637	10.9744	0.000923791	0.0234264	Firmicutes	Clostridia	Christensenellales	Christensenellaceae	g__Christensenellaceae_R-7_group	s__bacterium_AC2043	Firmicutes
12e5b945ef91805c53b1a0a6951e273b	2.78981	10.4789	10.7808	0.00102558	0.0253574	Firmicutes	Clostridia	Lachnospirales	Lachnospiraceae			Firmicutes
d849e8ea21861718d2fffcdc530e8d09	2.20163	6.49981	10.6386	0.00110749	0.0267147	Firmicutes	Clostridia	Christensenellales	Christensenellaceae	g__Catabacter		Firmicutes
a76bceb8556d98d20da8b2e65d2a974d	-0.697931	10.7879	10.5174	0.00118253	0.0278458	Firmicutes	Clostridia	Lachnospirales	Lachnospiraceae	g__Agathobacter	s__Eubacterium_ramulus	Firmicutes
915134dfa0d605f572ec348ef84d0095	-0.949133	7.06597	10.4134	0.00125102	0.0287735	Firmicutes						Firmicutes
119e51e38e589ed2462a6199598f66da	1.59304	7.10749	10.2867	0.00133994	0.0301182	Firmicutes	Bacilli	Erysipelotrichales	Erysipelotrichaceae	g__Merdibacter	s__Clostridiales_bacterium	Firmicutes
4ec189ed638989a4944b01ddff111968	2.024	7.71808	10.0547	0.0015196	0.0333974	Firmicutes	Bacilli	Erysipelotrichales	Erysipelotrichaceae	g__Dielma		Firmicutes
86dd16fc976a6a3a3792cd8c050e7ef4	1.46683	8.76244	9.83355	0.00171357	0.0368418	Firmicutes	Clostridia	Lachnospirales	Lachnospiraceae	g__Lachnospiraceae_NC2004_group	s__uncultured_Firmicutes	Firmicutes
777dafa3e5bad680cc5a2c1418e8b728	-0.862627	7.18841	9.4566	0.00210391	0.0442716	Firmicutes	Clostridia	Lachnospirales	Lachnospiraceae			Firmicutes
b089a5cf9c604b05ee52f3006d328606	1.33134	6.76787	9.37253	0.00220261	0.045383	Firmicutes						Firmicutes
4b6b872df660712b62c6d393b140d50d	0.314109	7.30576	9.14473	0.00249436	0.0493383	Bacteroidota	Bacteroidia	Bacteroidales	Bacteroidaceae	g__Bacteroides		Bacteroidota
8d83490106a0b4ac9bae742775c3cb6c	-1.4918	8.41441	9.17731	0.00245034	0.0493383	Bacteroidota	Bacteroidia	Bacteroidales	Tannerellaceae	g__Parabacteroides		Bacteroidota
e9721dfc0b3e8380dd5b74ce38cb28f2	2.78625	6.95716	9.10592	0.00254783	0.0494079	Firmicutes	Clostridia	Lachnospirales	Lachnospiraceae			Firmicutes
